# Supplementary material for: How to handle mortality when investigating length of hospital stay and time to clinical stability
Source: BMC Med Res Methodol. 2011 Oct 26;11:144. doi: 10.1186/1471-2288-11-144 (PMC3269825; doi:10.1186/1471-2288-11-144)
Supplement: Additional file 3 — R code for the supplement. [file 1471-2288-11-144-S3.R]

###################################################
### chunk number 1: Rprompt
###################################################
#line 68 "CompRiskSupp"
options(prompt="R> ")


###################################################
### chunk number 2: Load.Data.File
###################################################
#line 103 "CompRiskSupp"
Data <- read.csv("SupplementData.csv", header=TRUE)


###################################################
### chunk number 3: DataInfo
###################################################
#line 114 "CompRiskSupp"
names(Data)
nrow(Data)


###################################################
### chunk number 4: EventType
###################################################
#line 134 "CompRiskSupp"
table(Data$CR.event)


###################################################
### chunk number 5: Load.cmprsk.package
###################################################
#line 152 "CompRiskSupp"
library(cmprsk)


###################################################
### chunk number 6: CumulIncidsOverall
###################################################
#line 166 "CompRiskSupp"
CI.overall <- cuminc(ftime=Data$LOS, fstatus=Data$CR.event)
CI.overall


###################################################
### chunk number 7: CumulIncidPlot
###################################################
#line 179 "CompRiskSupp"
plot(CI.overall, curvlab=c("Discharge", "Death"), xlab="Days")


###################################################
### chunk number 8: CumulIncid.RC.IVvsV
###################################################
#line 200 "CompRiskSupp"
CI.4vs5 <- cuminc(ftime=Data$LOS, fstatus=Data$CR.event, group=Data$RiskClass)


###################################################
### chunk number 9: CumulIncidPlot4vs5
###################################################
#line 207 "CompRiskSupp"
plot(CI.4vs5, lty=c(1,1,2,2),
     col=c("black", "blue", "black", "blue"),
     curvlab=c("Discharge, RC IV", "Discharge, RC V",
       "Death, RC IV", "Death, RC V"), xlab="Days")


###################################################
### chunk number 10: CumulIncidTests
###################################################
#line 231 "CompRiskSupp"
## Test statistic for RC IV vs V
CI.4vs5$Tests
