# Supplementary material for: How to handle mortality when investigating length of hospital stay and time to clinical stability
Source: BMC Med Res Methodol. 2011 Oct 26;11:144. doi: 10.1186/1471-2288-11-144 (PMC3269825; doi:10.1186/1471-2288-11-144)
Supplement: Additional file 4 — Data for the supplement. [file 1471-2288-11-144-S4.CSV]

LOS	CR.event	RiskClass
4	1	4
8	2	4
16	2	5
25	1	5
10	1	4
1	2	5
4	1	4
12	1	5
8	1	4
11	1	4
7	1	5
2	1	4
13	1	4
14	1	5
10	1	4
24	1	4
5	1	4
21	1	5
4	2	5
7	1	5
27	1	5
4	1	4
6	2	5
7	1	5
8	1	4
23	1	5
6	1	4
11	1	4
8	2	4
2	1	5
20	1	5
6	1	4
5	1	4
6	1	4
23	1	5
16	1	5
3	1	4
5	1	4
7	1	4
13	1	4
12	1	4
22	1	4
8	2	5
30	0	4
4	1	5
17	1	4
3	1	4
12	1	4
12	1	4
8	2	5
5	1	4
11	1	4
8	1	4
1	2	5
30	0	5
5	1	5
7	1	4
13	1	4
5	1	4
9	1	4
6	1	4
5	1	4
18	1	4
4	1	4
6	1	5
12	1	4
14	1	4
5	1	4
11	1	4
7	2	5
11	2	5
10	1	4
3	2	5
24	1	4
10	1	4
18	1	5
25	1	4
8	1	4
8	1	5
7	1	4
10	1	4
9	1	4
8	1	4
4	1	4
2	2	4
1	2	5
19	1	5
18	1	4
11	1	4
12	1	5
2	1	4
10	1	4
20	2	5
27	1	4
19	2	5
9	1	5
5	2	4
30	0	4
15	1	4
8	1	4
6	1	4
6	1	4
14	1	5
11	1	4
10	1	4
5	1	4
6	1	4
15	1	5
4	2	5
11	1	4
11	1	5
7	1	4
3	1	5
9	1	4
4	2	5
30	0	4
4	1	4
8	1	5
13	1	4
10	1	4
13	1	4
8	2	5
7	1	4
7	1	4
6	1	4
29	1	5
11	1	4
2	2	5
7	2	5
11	2	5
13	2	5
6	1	5
3	1	5
14	2	4
4	1	4
14	1	4
25	1	5
11	1	4
21	2	5
23	1	5
19	2	5
7	1	4
7	1	4
7	1	4
13	1	4
10	1	4
11	1	4
5	1	5
16	1	4
8	1	5
3	1	4
5	1	4
14	1	5
5	1	4
5	1	4
9	1	5
10	1	4
7	1	5
15	1	4
8	1	4
3	1	5
9	1	5
8	1	5
10	1	5
10	1	4
12	1	4
15	1	4
5	1	5
21	1	4
2	2	4
8	1	5
11	1	5
6	1	4
6	1	4
8	1	5
5	2	4
10	1	4
7	1	4
14	2	4
29	1	4
30	0	4
4	1	5
10	2	5
7	1	4
6	2	5
3	1	5
8	1	4
9	1	4
8	1	4
10	1	5
6	2	5
3	2	5
6	1	4
9	1	4
6	1	5
5	1	4
11	1	4
2	2	5
14	2	5
17	1	4
1	2	5
1	2	5
3	1	5
6	1	5
16	1	4
26	1	5
2	2	4
5	1	4
5	1	5
30	0	4
2	2	5
12	1	4
3	1	4
3	1	4
14	2	4
8	2	4
10	2	4
8	2	5
6	1	4
8	1	4
6	1	5
7	1	5
6	1	4
4	1	5
10	2	4
12	2	4
7	1	5
7	1	4
8	1	4
3	1	5
4	1	4
13	1	5
18	1	5
13	1	4
6	1	4
7	1	5
9	1	4
7	1	4
9	1	4
18	1	5
5	1	4
11	1	4
3	1	5
8	1	5
16	1	5
21	2	5
20	1	5
5	1	5
5	1	4
10	1	5
11	1	4
15	1	4
6	1	5
16	2	4
6	1	4
28	1	5
3	2	4
8	1	4
18	1	4
4	1	4
8	1	4
15	1	4
30	0	4
26	1	4
5	1	5
7	2	5
2	1	4
30	0	5
7	1	5
10	2	5
15	1	4
8	1	4
6	1	4
15	1	4
7	1	5
4	1	4
14	2	4
29	1	4
30	0	4
30	0	5
4	1	5
10	1	4
8	1	4
2	2	5
17	1	4
14	2	5
9	1	4
2	2	5
14	2	5
4	1	4
30	0	5
14	2	5
10	2	4
11	2	4
14	2	4
5	1	4
4	1	4
4	1	4
4	1	4
6	1	4
3	1	4
9	1	4
8	1	4
6	1	4
5	1	4
4	1	5
10	2	4
6	1	5
6	2	5
4	1	4
3	1	4
9	1	4
16	1	4
6	1	4
7	1	5
13	1	4
12	2	4
10	1	5
3	2	5
1	2	5
2	2	5
14	1	5
12	1	5
7	1	4
4	1	4
4	1	4
7	1	4
4	2	5
5	1	4
14	1	5
14	1	5
14	1	5
4	1	4
6	1	4
2	1	4
19	1	4
16	1	4
15	1	5
2	1	5
2	2	5
4	2	5
8	1	4
16	1	4
4	2	4
11	1	4
22	1	4
4	1	4
8	1	4
5	2	5
10	2	5
5	1	5
5	1	5
2	2	4
10	1	5
16	2	4
21	2	5
4	2	4
3	1	4
9	2	4
3	1	4
2	1	4
14	1	4
14	2	4
17	1	4
4	1	4
5	1	4
12	1	5
8	1	4
2	1	5
17	2	5
4	1	4
2	1	4
28	1	4
5	1	4
12	1	5
22	2	5
13	1	5
30	0	5
6	2	4
22	2	5
1	2	5
9	1	4
22	1	4
14	1	5
28	1	4
30	0	4
12	1	4
12	1	4
7	1	4
6	1	5
10	2	4
3	1	4
13	1	5
30	0	4
5	1	5
10	1	4
8	2	5
8	2	4
10	1	5
19	1	4
23	1	4
29	1	4
30	0	4
4	2	5
23	1	5
6	2	5
21	1	4
22	1	4
13	1	4
18	1	5
8	1	4
2	1	5
8	2	5
1	2	4
16	2	4
22	1	4
30	0	4
5	1	5
7	1	5
8	1	4
5	1	5
30	0	5
17	1	5
30	0	4
10	1	5
28	1	4
14	1	5
12	2	5
4	2	5
7	1	4
18	1	4
30	0	4
25	1	4
12	1	4
30	1	4
10	1	4
2	2	5
9	2	4
7	1	4
12	1	5
5	1	5
20	2	5
12	1	4
14	1	4
7	2	4
4	1	4
4	1	4
21	1	4
10	1	5
5	1	4
11	1	4
14	1	4
8	1	5
15	1	4
10	1	4
9	1	5
9	1	5
17	1	4
10	1	5
2	1	4
16	1	4
16	1	4
21	1	4
18	1	5
4	2	5
15	1	5
8	2	5
8	2	5
1	1	4
16	1	4
6	1	5
10	1	4
5	1	4
30	0	4
4	1	4
4	1	4
6	2	4
14	1	4
13	1	4
5	1	4
7	1	5
6	1	4
9	1	4
7	1	4
4	1	4
7	1	4
22	1	5
7	1	4
6	2	4
30	0	4
14	1	5
10	1	4
9	1	4
26	1	5
14	1	5
1	2	5
3	1	4
7	1	4
15	1	4
11	1	4
5	1	4
21	1	5
3	1	5
7	1	4
4	1	4
25	1	5
3	1	5
4	1	4
10	1	4
5	1	4
9	1	5
7	2	5
8	1	4
8	1	4
22	1	5
12	1	4
7	1	4
4	1	4
8	1	4
7	1	4
7	1	4
10	1	4
11	1	4
9	1	5
26	1	5
14	1	4
2	1	5
15	1	4
5	1	4
7	1	5
8	1	4
20	1	4
1	1	4
5	1	4
13	1	4
12	1	4
9	1	5
30	0	4
5	1	4
3	2	4
14	1	4
18	1	4
7	1	5
29	1	4
13	2	4
5	1	4
8	1	4
20	1	5
10	2	4
17	1	4
8	1	5
8	1	4
8	1	4
30	0	5
10	1	4
4	1	5
6	1	4
19	1	4
14	1	4
4	2	5
17	1	5
11	1	5
21	2	5
27	1	4
16	1	5
9	1	4
9	1	4
30	0	4
8	1	5
4	1	4
11	1	4
6	1	4
14	1	4
4	1	5
5	1	4
19	2	5
4	2	5
5	1	4
16	1	4
14	1	4
9	1	5
6	1	4
24	1	4
5	1	5
30	0	4
11	1	4
8	1	4
20	1	5
22	2	5
5	1	4
16	1	4
30	0	4
30	0	4
30	0	5
5	1	4
17	1	5
15	1	4
5	1	5
15	1	4
8	1	4
14	1	4
15	2	4
9	1	5
6	1	5
7	1	4
8	1	4
18	1	4
6	1	4
19	1	4
16	1	4
7	1	4
14	2	4
9	1	5
30	0	5
28	1	4
10	1	4
8	1	4
19	1	5
16	1	4
16	1	5
9	1	5
14	1	5
5	1	4
9	1	4
11	1	4
22	1	4
6	1	4
8	1	4
4	1	4
10	1	4
12	1	4
4	1	5
11	1	4
9	1	5
16	1	4
9	1	4
12	1	4
14	1	4
8	2	4
7	1	4
6	1	4
8	1	5
30	0	5
12	1	5
7	1	4
18	2	4
6	1	4
23	2	5
9	1	5
1	1	4
9	2	4
8	1	4
3	1	4
6	1	4
3	1	4
6	1	4
8	1	4
1	1	5
6	1	4
12	1	4
8	1	5
7	1	4
17	1	4
5	1	4
15	1	5
11	1	4
6	1	4
5	1	5
3	1	4
3	1	4
2	1	4
2	2	5
8	1	4
4	1	4
7	1	4
7	1	4
6	1	4
6	1	4
5	1	4
18	1	4
7	1	4
5	1	4
30	0	5
5	1	5
27	1	5
5	1	4
15	1	4
11	1	4
15	1	5
13	1	4
30	0	5
3	1	4
11	1	4
3	1	4
6	1	5
4	1	4
4	1	4
29	1	4
3	1	4
7	2	5
8	1	5
16	1	5
4	1	4
5	1	4
5	1	5
9	1	4
2	2	5
4	2	4
4	1	4
2	1	4
13	1	4
9	1	4
9	1	4
16	1	4
6	1	4
5	1	4
16	1	5
4	1	4
30	0	5
5	1	4
5	1	4
26	1	5
7	1	4
3	1	4
3	1	4
6	1	4
6	1	4
4	1	4
19	1	4
9	1	4
2	1	4
4	1	4
12	2	4
9	1	4
9	1	4
3	1	4
11	1	4
2	1	4
15	1	5
27	1	4
1	1	4
8	2	5
10	1	4
10	1	5
6	1	4
4	1	4
4	2	5
6	1	4
16	1	5
10	1	4
9	1	4
5	1	4
12	2	4
19	1	4
7	1	4
2	2	5
10	1	4
4	2	5
7	1	4
1	2	5
10	2	5
8	1	4
15	1	4
5	1	4
4	2	5
4	1	5
4	1	4
12	1	4
5	2	5
7	1	5
21	1	5
6	1	4
9	1	4
1	1	4
2	1	4
10	1	4
3	1	5
10	1	5
2	1	4
3	1	4
3	1	4
3	1	5
7	1	4
21	1	5
9	1	4
27	1	5
12	1	4
15	1	4
7	1	4
8	1	4
5	1	4
6	1	4
26	1	5
11	1	4
5	1	4
7	1	4
3	1	4
3	2	5
24	1	5
30	0	4
8	1	4
9	1	4
3	1	4
4	1	4
5	1	5
14	1	4
2	1	4
11	1	4
3	1	5
6	1	5
9	1	5
5	1	4
1	1	4
17	1	5
6	1	4
6	1	4
1	2	5
5	1	4
20	1	4
2	1	4
5	1	4
13	2	5
11	1	5
6	1	4
9	1	4
8	2	4
30	0	4
3	1	4
10	1	4
8	1	5
16	1	4
5	1	4
7	1	4
8	1	4
1	1	4
5	1	4
11	1	4
5	1	5
4	1	4
9	2	4
4	1	5
2	1	4
3	1	4
6	1	4
2	1	4
6	1	4
10	1	5
11	1	4
17	1	4
30	0	4
7	1	5
10	1	4
7	1	4
30	0	5
6	2	5
8	1	4
4	1	4
10	1	4
18	1	5
17	1	4
4	1	4
3	1	4
14	1	5
7	1	4
2	1	4
9	1	5
3	1	4
7	1	5
14	1	4
9	1	4
8	1	4
12	1	5
7	1	5
2	1	4
9	1	4
24	1	4
4	1	4
5	1	4
2	1	4
6	1	5
5	1	4
7	1	4
5	1	5
6	1	4
3	1	4
3	1	4
9	1	4
2	1	4
4	1	5
4	1	4
3	1	5
3	1	4
1	1	4
15	1	5
9	1	5
8	1	4
7	1	4
15	1	5
8	1	4
9	1	4
5	1	4
4	1	4
16	1	4
27	1	5
7	1	4
16	1	4
22	1	5
9	1	4
5	2	4
7	1	4
7	1	4
5	1	4
8	1	5
13	1	4
30	0	5
9	1	4
6	1	4
14	1	4
5	2	4
3	1	5
4	1	4
18	2	5
12	1	5
4	1	5
8	1	5
8	1	4
4	1	4
6	1	4
6	1	5
11	1	5
4	2	4
27	1	5
2	2	4
4	2	4
7	2	4
3	1	4
7	1	4
18	1	5
12	1	4
8	1	5
16	1	4
2	1	4
4	1	4
5	1	4
18	1	5
12	1	4
2	2	4
4	1	4
3	1	4
13	1	4
15	1	4
13	1	4
10	1	4
30	0	4
4	1	4
4	1	4
14	1	4
9	1	4
6	1	4
15	1	4
3	2	5
10	1	4
7	1	4
30	0	5
4	1	5
30	0	4
5	1	4
6	1	4
3	1	4
17	1	4
30	0	4
4	2	4
10	1	4
11	1	4
30	0	4
14	1	4
6	1	4
30	0	4
26	2	4
11	1	4
2	2	4
16	1	4
14	1	4
4	2	5
2	1	5
18	1	4
3	1	5
7	1	4
13	1	4
20	1	5
11	1	4
5	1	4
2	1	4
8	1	4
5	1	4
4	1	4
15	1	4
14	1	4
11	1	4
4	1	4
11	1	4
2	1	4
12	1	4
6	2	4
7	1	5
12	1	4
2	2	5
8	1	4
4	2	5
7	1	4
4	1	5
7	1	4
15	1	5
15	1	4
7	1	4
6	1	4
4	1	4
9	1	4
11	2	4
9	2	5
30	0	4
14	1	4
3	1	4
3	1	4
5	2	5
9	1	5
15	1	4
11	1	4
12	1	4
23	1	5
11	1	4
24	1	4
5	1	4
8	1	5
5	1	4
5	1	4
6	1	4
14	1	4
3	1	4
6	1	5
10	2	4
4	2	5
30	0	4
4	1	4
9	1	5
8	1	4
16	1	5
8	1	4
4	2	5
7	1	4
9	1	5
15	1	4
1	2	5
3	1	4
1	2	5
8	1	4
13	1	4
6	1	4
11	1	4
9	1	5
6	1	5
7	1	4
9	1	4
5	1	4
7	1	4
4	1	4
9	1	5
11	1	4
7	1	4
6	1	4
2	1	4
6	1	4
4	1	4
6	1	4
6	1	4
8	1	5
4	1	5
8	1	4
30	0	4
7	1	4
10	1	4
8	1	4
4	2	5
13	1	4
3	1	4
13	1	5
10	1	4
8	1	5
8	1	5
13	1	4
16	1	4
23	1	5
24	1	5
19	2	5
13	1	4
5	1	4
5	1	5
11	1	4
4	1	5
6	1	4
10	1	5
3	1	4
7	1	4
13	1	5
6	2	5
19	1	5
17	1	4
2	1	4
10	1	4
11	1	4
20	1	4
9	1	5
5	1	4
15	1	5
5	1	4
4	1	4
30	0	5
30	1	4
5	1	4
12	1	4
6	2	5
5	1	4
24	1	4
23	1	5
3	1	4
7	1	4
2	1	4
18	2	4
4	1	4
12	1	4
2	2	5
11	2	4
30	0	4
16	1	4
30	0	4
7	1	5
18	2	5
26	1	5
27	1	4
30	0	5
13	1	5
4	2	5
18	1	4
6	2	5
5	1	5
5	1	4
12	2	4
5	1	4
11	1	4
28	1	4
17	1	4
16	2	5
17	1	4
13	2	5
10	1	4
19	2	4
9	1	5
9	1	5
3	1	4
7	1	5
15	1	4
9	1	4
5	2	4
10	1	5
17	1	4
23	1	5
7	1	5
3	1	4
14	1	4
29	1	5
11	1	4
6	2	5
12	1	4
16	1	4
18	1	4
3	1	5
13	1	4
3	1	4
9	1	4
4	1	5
5	1	4
30	0	4
8	1	5
10	1	4
9	1	4
30	0	4
21	1	4
3	1	4
6	2	5
7	1	4
4	1	4
2	1	5
30	0	4
13	1	4
19	1	5
30	0	4
14	2	5
26	1	4
4	1	4
9	1	4
10	2	5
10	2	5
10	1	5
11	1	4
7	1	5
13	1	5
11	1	4
2	1	4
5	1	4
11	1	4
20	1	5
27	1	5
18	1	4
3	1	4
11	1	4
15	1	4
18	1	4
13	1	5
1	2	5
9	1	5
3	1	5
2	1	4
9	1	5
2	1	4
5	1	4
20	1	4
30	0	4
4	1	4
3	2	4
5	1	4
3	1	4
9	1	4
